# Supplementary material for: Association Between SGLT2is and Cardiovascular and Respiratory Diseases: A Meta-Analysis of Large Trials
Source: Front Pharmacol. 2021 Jul 26;12:724405. doi: 10.3389/fphar.2021.724405 (PMC8350118; doi:10.3389/fphar.2021.724405)
Supplement: Supplementary file 1 [file Table2.XLSX]

## Sheet: Sheet1
ID	Outcome	RR	LOW	UPPER	Studies	Event1	Patient1	Event0	Patient0	I2	Peffect
1	Acute pulmonary oedema	0.52	0.32	0.86	9	28	33124	46	26568	7.5	0.011
2	Acute respiratory distress syndrome	0.68	0.24	1.96	5	7	21251	8	17443	0.0	0.477
3	Acute respiratory failure	0.82	0.61	1.10	9	90	33124	95	26568	0.0	0.192
4	Aspiration	1.44	0.23	9.15	3	2	12805	1	12800	0.0	0.698
5	Asthma	0.57	0.35	0.95	9	30	33124	39	26568	0.0	0.030
6	Asthmatic crisis	0.88	0.14	5.38	3	2	13341	2	13335	0.0	0.887
7	Atelectasis	1.31	0.39	4.47	5	7	23807	3	18699	0.0	0.663
8	Bronchial hyperreactivity	0.91	0.14	5.76	3	2	16953	1	12755	0.0	0.918
9	Bronchiectasis	1.43	0.42	4.83	6	6	25185	3	20075	0.0	0.568
10	Bronchitis	0.65	0.47	0.90	9	71	33124	87	26568	18.3	0.009
11	Bronchitis chronic	1.04	0.29	3.72	5	6	20228	4	17865	0.0	0.957
12	Bronchospasm	0.56	0.15	2.10	5	3	23858	5	18747	0.0	0.392
13	Chronic obstructive pulmonary disease	0.77	0.61	0.97	9	144	33124	158	26568	0.0	0.029
14	Chronic respiratory failure	0.48	0.14	1.64	4	3	18635	7	15879	0.0	0.240
15	Cough	1.89	0.34	10.59	3	4	7990	1	6541	0.0	0.470
16	Dyspnoea	0.71	0.50	1.03	9	65	33124	69	26568	23.5	0.068
17	Dyspnoea exertional	0.69	0.31	1.53	6	13	25652	13	19100	0.0	0.358
18	Emphysema	0.80	0.18	3.66	4	3	20954	3	15844	0.0	0.775
19	Epistaxis	1.02	0.54	1.93	9	26	33124	18	26568	0.0	0.953
20	Haemoptysis	1.03	0.44	2.40	7	15	28775	10	22222	7.8	0.942
21	Haemothorax	0.59	0.18	1.95	5	3	20177	6	17817	0.0	0.386
22	Hydrothorax	0.81	0.14	4.68	3	2	15461	2	13099	0.0	0.814
23	Hypoxia	0.88	0.36	2.14	7	11	28357	9	21802	0.0	0.776
24	Idiopathic pulmonary fibrosis	0.84	0.17	4.09	4	3	18010	2	14206	0.0	0.832
25	Interstitial lung disease	0.47	0.17	1.32	5	7	24008	11	17456	0.0	0.152
26	Laryngeal oedema	1.03	0.21	5.09	4	3	15215	1	8668	0.0	0.973
27	Lung disorder	0.92	0.19	4.34	3	4	15124	3	12765	0.0	0.911
28	Lung infiltration	0.59	0.12	2.94	4	2	21640	2	15088	0.0	0.523
29	Nasal polyps	1.14	0.31	4.16	6	5	25989	2	19434	0.0	0.843
30	Nasal septum deviation	1.42	0.23	8.72	3	3	16216	1	13463	22.8	0.704
31	Non-small cell lung cancer	0.27	0.07	0.99	5	1	18881	8	17430	0.0	0.048
32	Obstructive airways disorder	0.60	0.12	3.11	3	2	15410	3	13051	0.0	0.543
33	Paranasal cyst	0.91	0.14	5.76	3	2	12043	1	6941	0.0	0.918
34	Pleural effusion	0.56	0.34	0.92	9	29	33124	42	26568	0.0	0.023
35	Pleurisy	0.79	0.26	2.40	5	6	23271	6	18164	0.0	0.678
36	Pleuritic pain	0.88	0.22	3.51	5	3	19692	3	17330	0.0	0.853
37	Pneumonia	0.84	0.75	0.93	9	689	33124	684	26568	0.0	0.001
38	Pneumonia aspiration	0.95	0.56	1.63	9	29	33124	28	26568	0.0	0.862
39	Pneumonitis	0.47	0.16	1.38	6	4	25871	8	19319	0.0	0.168
40	Pneumothorax	1.13	0.53	2.43	8	16	30924	11	24371	0.0	0.748
41	Pulmonary arterial hypertension	0.24	0.05	1.19	4	0	17324	5	14962	0.0	0.081
42	Pulmonary congestion	0.98	0.33	2.95	7	9	27334	6	22224	0.0	0.972
43	Pulmonary embolism	0.99	0.73	1.35	9	94	33124	77	26568	0.0	0.970
44	Pulmonary fibrosis	1.61	0.52	5.01	7	10	25263	3	21455	0.0	0.408
45	Pulmonary hypertension	0.60	0.25	1.42	6	12	25871	12	19319	0.0	0.244
46	Pulmonary infarction	1.57	0.27	9.06	3	3	16267	1	13511	0.0	0.614
47	Pulmonary mass	0.36	0.13	0.97	6	5	26226	15	21115	0.0	0.043
48	Pulmonary oedema	0.40	0.25	0.65	9	26	33124	56	26568	0.0	0.000
49	Respiratory acidosis	2.06	0.45	9.40	4	5	16227	1	14776	0.0	0.351
50	Respiratory arrest	0.92	0.20	4.19	4	4	21640	2	15088	0.0	0.913
51	Respiratory distress	1.37	0.32	5.84	4	5	18347	2	14540	0.0	0.668
52	Respiratory failure	0.73	0.53	1.01	9	74	33124	81	26568	11.5	0.056
53	Respiratory tract infection	0.42	0.23	0.75	9	19	33124	37	26568	0.0	0.003
54	Sleep apnoea syndrome	0.36	0.15	0.87	8	7	30756	16	24200	0.0	0.023
55	Vocal cord leukoplakia	1.44	0.23	9.14	3	2	13678	1	13669	0.0	0.698
RR: risk ratio. LOW: the low limit of 95% confidence interval (CI) of RR. UPPER: the upper limit of 95% CI of RR. Studies: the number of included studies. Event1: the number of events in the intervention group. Patient1: the number of patients in the intervention group. Event0: the number of events in the control group. Patient0: the number of patients in the control group. Peffect: P for drug ef…
