# Supplementary material for: Association Between SGLT2is and Cardiovascular and Respiratory Diseases: A Meta-Analysis of Large Trials
Source: Front Pharmacol. 2021 Jul 26;12:724405. doi: 10.3389/fphar.2021.724405 (PMC8350118; doi:10.3389/fphar.2021.724405)
Supplement: Supplementary file 3 [file Table1.XLSX]

## Sheet: Sheet1
ID	Outcome	RR	LOW	UPPER	Studies	Event1	Patient1	Event0	Patient0	I2	Peffect
1	Acute coronary syndrome	0.77	0.56	1.06	9	85	33124	84	26568	26.3	0.104
2	Acute left ventricular failure	0.80	0.51	1.26	8	36	28437	44	24235	0.0	0.340
3	Acute myocardial infarction	1.02	0.91	1.15	9	654	33124	524	26568	0.0	0.710
4	Adams-stokes syndrome	0.76	0.13	4.37	3	2	14364	2	12913	0.0	0.756
5	Angina pectoris	0.94	0.81	1.08	9	422	33124	342	26568	0.0	0.391
6	Angina unstable	0.92	0.83	1.03	9	728	33124	597	26568	7.7	0.135
7	Aortic valve disease	1.02	0.28	3.64	4	5	18314	4	15954	0.0	0.978
8	Aortic valve incompetence	1.44	0.40	5.18	5	6	18881	3	17430	0.0	0.581
9	Aortic valve stenosis	2.19	0.88	5.46	6	21	25871	6	19319	0.0	0.092
10	Arrhythmia	0.83	0.45	1.54	8	24	30975	23	24419	0.0	0.550
11	Arteriosclerosis coronary artery	0.67	0.37	1.22	9	27	33124	33	26568	23.2	0.190
12	Atrial fibrillation	0.78	0.67	0.91	9	342	33124	353	26568	0.0	0.002
13	Atrial flutter	0.81	0.59	1.13	9	85	33124	80	26568	11.5	0.218
14	Atrial tachycardia	1.12	0.42	2.99	6	9	25889	7	20781	0.0	0.815
15	Atrial thrombosis	1.04	0.30	3.68	4	5	17492	4	15133	0.0	0.949
16	Atrioventricular block	0.57	0.27	1.20	6	14	25989	18	19434	0.0	0.140
17	Atrioventricular block complete	1.16	0.74	1.83	9	48	33124	34	26568	0.0	0.522
18	Atrioventricular block first degree	1.49	0.29	7.71	3	4	12380	1	7275	0.0	0.638
19	Atrioventricular block second degree	1.54	0.81	2.91	8	33	30924	14	24371	0.0	0.185
20	Bradyarrhythmia	2.02	0.56	7.30	6	7	25134	1	20027	0.0	0.282
21	Bradycardia	0.60	0.40	0.89	9	44	33124	59	26568	0.0	0.012
22	Bundle branch block left	0.63	0.17	2.37	5	3	20447	5	17694	0.0	0.489
23	Bundle branch block right	0.91	0.14	5.75	3	2	18754	1	13647	0.0	0.917
24	Cardiac arrest	0.81	0.62	1.06	9	111	33124	108	26568	0.0	0.127
25	Cardiac asthma	0.46	0.13	1.61	5	4	22817	8	17707	10.8	0.223
26	Cardiac disorder	1.88	0.61	5.78	8	8	30975	1	24419	0.0	0.271
27	Cardiac failure	0.74	0.68	0.80	9	1010	33124	1250	26568	0.0	0.000
28	Cardiac failure acute	0.68	0.53	0.87	9	116	33124	154	26568	0.0	0.002
29	Cardiac failure chronic	0.72	0.55	0.95	9	103	33124	116	26568	0.0	0.021
30	Cardiac failure congestive	0.74	0.65	0.85	9	401	33124	446	26568	0.0	0.000
31	Cardiac tamponade	2.15	0.66	7.03	5	8	20498	2	17742	0.0	0.204
32	Cardiac ventricular thrombosis	1.05	0.31	3.50	3	7	15930	7	13177	41.5	0.941
33	Cardio-respiratory arrest	1.02	0.64	1.63	9	45	33124	34	26568	0.0	0.924
34	Cardiogenic shock	0.78	0.53	1.14	9	56	33124	60	26568	18.0	0.199
35	Cardiomyopathy	0.82	0.39	1.75	8	16	30220	14	23665	0.0	0.613
36	Cardiopulmonary failure	0.52	0.23	1.17	8	10	30924	16	24371	0.0	0.114
37	Cardiorenal syndrome	0.53	0.15	1.90	5	3	13267	6	10910	0.0	0.331
38	Cardiovascular disorder	0.79	0.21	2.97	5	4	23503	3	16951	0.0	0.723
39	Cardiovascular insufficiency	1.34	0.33	5.52	4	5	21122	2	16015	0.0	0.685
40	Chronic left ventricular failure	0.60	0.18	2.01	6	4	22647	6	19891	0.0	0.409
41	Conduction disorder	0.67	0.12	3.75	3	2	16971	3	14217	0.0	0.648
42	Congestive cardiomyopathy	0.46	0.18	1.22	6	6	22545	14	20185	0.0	0.120
43	Cor pulmonale	2.38	0.37	15.09	3	3	13660	0	12207	0.0	0.358
44	Coronary artery disease	0.89	0.76	1.05	9	330	33124	278	26568	69.8	0.178
45	Coronary artery insufficiency	0.56	0.18	1.73	6	5	20538	7	13987	0.0	0.314
46	Coronary artery occlusion	1.06	0.63	1.77	7	38	28607	24	22051	0.0	0.836
47	Coronary artery stenosis	0.81	0.58	1.14	9	81	33124	69	26568	0.0	0.224
48	Coronary ostial stenosis	1.57	0.27	9.06	3	3	15930	1	13177	0.0	0.614
49	Hypertension	0.67	0.49	0.93	9	69	33124	82	26568	20.9	0.015
50	Hypertensive emergency	0.29	0.12	0.72	8	5	30220	21	23665	0.0	0.007
51	Hypertensive heart disease	0.70	0.20	2.50	5	5	20496	6	16689	0.0	0.587
52	Ischaemic cardiomyopathy	0.74	0.45	1.23	9	32	33124	37	26568	0.0	0.250
53	Left ventricular dysfunction	0.65	0.25	1.67	8	7	30924	10	24371	0.0	0.374
54	Left ventricular failure	0.67	0.41	1.08	9	30	33124	37	26568	0.0	0.100
55	Mitral valve incompetence	0.75	0.39	1.43	8	17	30220	21	23665	0.0	0.383
56	Mitral valve stenosis	1.42	0.23	8.72	3	3	16971	1	14217	22.8	0.704
57	Myocardial fibrosis	1.14	0.18	7.26	3	2	8158	1	6712	4.3	0.886
58	Myocardial infarction	1.00	0.86	1.16	9	403	33124	298	26568	0.0	0.993
59	Myocardial ischaemia	0.82	0.64	1.04	9	133	33124	124	26568	0.0	0.107
60	Myocarditis	1.14	0.18	7.25	3	2	15461	1	13099	4.5	0.888
61	Nodal arrhythmia	0.91	0.14	5.75	3	2	18754	1	13647	0.0	0.917
62	Palpitations	0.80	0.26	2.47	5	7	20378	6	16574	0.0	0.704
63	Pericardial effusion	0.86	0.36	2.02	9	11	33124	10	26568	0.0	0.723
64	Pericarditis	1.44	0.62	3.39	7	14	28375	9	23264	0.0	0.398
65	Postinfarction angina	0.61	0.11	3.55	3	2	18754	2	13647	0.0	0.586
66	Prinzmetal angina	1.49	0.33	6.82	4	4	15490	2	15484	0.0	0.604
67	Pulseless electrical activity	0.61	0.17	2.22	5	3	17891	5	16438	0.0	0.453
68	Right ventricular failure	0.75	0.31	1.83	7	9	25482	11	21674	0.0	0.531
69	Sinus bradycardia	0.71	0.26	1.95	6	8	26693	8	20140	0.0	0.500
70	Sinus node dysfunction	0.83	0.50	1.38	7	33	29112	31	22556	0.0	0.476
71	Supraventricular tachycardia	0.81	0.47	1.39	9	29	33124	29	26568	13.0	0.437
72	Tachycardia	0.52	0.23	1.19	5	9	21419	14	17614	0.0	0.120
73	Torsade de pointes	2.91	0.60	14.10	4	5	18298	0	15545	0.0	0.185
74	Tricuspid valve incompetence	1.30	0.37	4.58	5	6	21539	4	18782	0.0	0.686
75	Trifascicular block	0.34	0.07	1.58	4	1	20617	4	15510	0.0	0.168
76	Varicose vein	0.30	0.09	0.99	4	5	21640	10	15088	0.0	0.048
77	Ventricular arrhythmia	0.53	0.25	1.14	8	11	30975	19	24419	0.0	0.104
78	Ventricular extrasystoles	1.43	0.65	3.13	8	21	30975	10	24419	0.0	0.372
79	Ventricular fibrillation	1.17	0.74	1.85	8	46	30975	32	24419	0.0	0.513
80	Ventricular tachycardia	0.96	0.75	1.23	9	138	33124	128	26568	34.7	0.755
RR: risk ratio. LOW: the low limit of 95% confidence interval (CI) of RR. UPPER: the upper limit of 95% CI of RR. Studies: the number of included studies. Event1: the number of events in the intervention group. Patient1: the number of patients in the intervention group. Event0: the number of events in the control group. Patient0: the number of patients in the control group. Peffect: P for drug ef…
